# Supplementary material for: Justice implications of health and food security policies for Indigenous peoples facing COVID-19: a qualitative study and policy analysis in Peru
Source: Health Policy Plan. 2023 Nov 16;38(Suppl 2):ii36–50. doi: 10.1093/heapol/czad051 (PMC10680992; doi:10.1093/heapol/czad051)
Supplement: czad051_Supp [file czad051_supp.zip]

Archive with 1 entries (1 files):
- suppl_data/Supplementary material _ final_VCH.docx
